# Supplementary material for: Base-Free Oxidation of HMF to FDCA over Ru/Cu-Co-O·MgO under Aqueous Conditions
Source: Molecules. 2024 Jul 6;29(13):3213. doi: 10.3390/molecules29133213 (PMC11243489; doi:10.3390/molecules29133213)
Supplement: Supplementary file 1 [file molecules-29-03213-s001.zip]

Archive with 1 entries (1 files):
- molecules-3044476-supplementary.pdf
